# Supplementary material for: Urbanization and malaria have a contextual relationship in endemic areas: A temporal and spatial study in Ghana
Source: PLOS Glob Public Health. 2024 May 30;4(5):e0002871. doi: 10.1371/journal.pgph.0002871 (PMC11139300; doi:10.1371/journal.pgph.0002871)
Supplement: S1 Table — (XLSX) [file pgph.0002871.s009.xlsx]

## Sheet: S1 Table
Table S1. Distribution of malaria median prevalence from 2015-2018 per region in Ghana
	Region	Median	Mean	standard deviation
1	Ashanti	36	62.5	80.1
2	Brong Ahafo	55.4	100	126
3	Central	47.5	77.4	84.3
4	Eastern	46.5	76	82.3
5	Greater Accra	25.8	45.1	59.6
6	Northern	17.6	41.1	70.6
7	Upper East	50.3	110	167
8	Upper West	34.1	62.7	81.3
9	Volta	29.4	48.9	54.8
10	Western	55.1	101	126
