# Supplementary material for: Urbanization and malaria have a contextual relationship in endemic areas: A temporal and spatial study in Ghana
Source: PLOS Glob Public Health. 2024 May 30;4(5):e0002871. doi: 10.1371/journal.pgph.0002871 (PMC11139300; doi:10.1371/journal.pgph.0002871)
Supplement: S2 Table — (XLSX) [file pgph.0002871.s010.xlsx]

## Sheet: S2 Table
Table S2: Cumulative number cases from 2015 to 2018 for each year.
sex	Age	Year	Total number of clinical cases
f	0	2015	63900
f	0	2016	69015
f	0	2017	83631
f	0	2018	106111
f	1	2015	39880
f	1	2016	39907
f	1	2017	42220
f	1	2018	40572
f	5	2015	212452
f	5	2016	189559
f	5	2017	227866
f	5	2018	214070
f	10	2015	175111
f	10	2016	187288
f	10	2017	205505
f	10	2018	239996
f	15	2015	99396
f	15	2016	107080
f	15	2017	112916
f	15	2018	131959
f	20	2015	103684
f	20	2016	111657
f	20	2017	123878
f	20	2018	143421
f	35	2015	137454
f	35	2016	154571
f	35	2017	156827
f	35	2018	185985
f	50	2015	79909
f	50	2016	88551
f	50	2017	95409
f	50	2018	109406
f	60	2015	40016
f	60	2016	40790
f	60	2017	45798
f	60	2018	47239
f	70	2015	39677
f	70	2016	39809
f	70	2017	45780
f	70	2018	53662
f	75	2015	47214
f	75	2016	51372
f	75	2017	55219
f	75	2018	57904
m	0	2015	67686
m	0	2016	78319
m	0	2017	86200
m	0	2018	116937
m	1	2015	41990
m	1	2016	41990
m	1	2017	43891
m	1	2018	43439
m	5	2015	220925
m	5	2016	198312
m	5	2017	237825
m	5	2018	225070
m	10	2015	168008
m	10	2016	181279
m	10	2017	199677
m	10	2018	235616
m	15	2015	86215
m	15	2016	94590
m	15	2017	99740
m	15	2018	116776
m	20	2015	73471
m	20	2016	77194
m	20	2017	85596
m	20	2018	101149
m	35	2015	60457
m	35	2016	65577
m	35	2017	67123
m	35	2018	81916
m	50	2015	38338
m	50	2016	40507
m	50	2017	44858
m	50	2018	50014
m	60	2015	22159
m	60	2016	20448
m	60	2017	23085
m	60	2018	22813
m	70	2015	23129
m	70	2016	22623
m	70	2017	24443
m	70	2018	29226
m	75	2015	23216
m	75	2016	24333
m	75	2017	24805
m	75	2018	25424

## Sheet: Legend
m= male
f=female
0 =[0-11 months]
1=[[1-4]
5=[5-9]
10=[10-14]
15=[15-19]
20=[20-24]
25=[25-29]
30=[30-34]
35=[35-39]
40=[40-44]
45=[45,49]
50=[50-54]
55=[55,59]
60=[60-64]
65=[65-69]
70=[70-74]
75= 75 and above
