# Supplementary material for: Urbanization and malaria have a contextual relationship in endemic areas: A temporal and spatial study in Ghana
Source: PLOS Glob Public Health. 2024 May 30;4(5):e0002871. doi: 10.1371/journal.pgph.0002871 (PMC11139300; doi:10.1371/journal.pgph.0002871)
Supplement: S3 Table — (XLSX) [file pgph.0002871.s011.xlsx]

## Sheet: S3 Table
Table S3: Cluster Specific Random Forest Regression Cross validation
	RMSE	MAE	R-square
Cluster 1: Peri-urban	0.900763	0.712483	0.346074
Cluster 2: Rural Districts	0.686053	0.531958	0.22271
Cluster 3: Urban	0.737343	0.692528	N/A
